# Supplementary material for: Kinesin-like motor protein KIF23 maintains neural stem and progenitor cell pools in the developing cortex
Source: EMBO J. 2024 Dec 4;44(2):331–55. doi: 10.1038/s44318-024-00327-7 (PMC11729872; doi:10.1038/s44318-024-00327-7)
Supplement: Supplementary file 3 — Source data Fig. 1 [file 44318_2024_327_MOESM3_ESM.zip]

Archive with 25 entries (21 files):
- EMBOJ-2024-117529R_ SourceDataFORFigure1/
- EMBOJ-2024-117529R_ SourceDataFORFigure1/.DS_Store
- __MACOSX/EMBOJ-2024-117529R_ SourceDataFORFigure1/._.DS_Store
- EMBOJ-2024-117529R_ SourceDataFORFigure1/Fig 1D_image data/
- EMBOJ-2024-117529R_ SourceDataFORFigure1/Fig 1C_image data/
- __MACOSX/EMBOJ-2024-117529R_ SourceDataFORFigure1/._Fig 1C_image data
- EMBOJ-2024-117529R_ SourceDataFORFigure1/Fig 1E_image data/
- EMBOJ-2024-117529R_ SourceDataFORFigure1/Fig 1D_image data/.DS_Store
- __MACOSX/EMBOJ-2024-117529R_ SourceDataFORFigure1/Fig 1D_image data/._.DS_Store
- EMBOJ-2024-117529R_ SourceDataFORFigure1/Fig 1D_image data/Fig 1D_upper panel .tif
- __MACOSX/EMBOJ-2024-117529R_ SourceDataFORFigure1/Fig 1D_image data/._Fig 1D_upper panel .tif
- EMBOJ-2024-117529R_ SourceDataFORFigure1/Fig 1D_image data/Fig 1D_ lower panel.tif
- __MACOSX/EMBOJ-2024-117529R_ SourceDataFORFigure1/Fig 1D_image data/._Fig 1D_ lower panel.tif
- EMBOJ-2024-117529R_ SourceDataFORFigure1/Fig 1C_image data/.DS_Store
- __MACOSX/EMBOJ-2024-117529R_ SourceDataFORFigure1/Fig 1C_image data/._.DS_Store
- EMBOJ-2024-117529R_ SourceDataFORFigure1/Fig 1C_image data/image_Kif23_ISH.tif
- __MACOSX/EMBOJ-2024-117529R_ SourceDataFORFigure1/Fig 1C_image data/._image_Kif23_ISH.tif
- EMBOJ-2024-117529R_ SourceDataFORFigure1/Fig 1E_image data/.DS_Store
- __MACOSX/EMBOJ-2024-117529R_ SourceDataFORFigure1/Fig 1E_image data/._.DS_Store
- EMBOJ-2024-117529R_ SourceDataFORFigure1/Fig 1E_image data/Fig1E-Kif23_ Right_E16.5.tif
- __MACOSX/EMBOJ-2024-117529R_ SourceDataFORFigure1/Fig 1E_image data/._Fig1E-Kif23_ Right_E16.5.tif
- EMBOJ-2024-117529R_ SourceDataFORFigure1/Fig 1E_image data/Fig1E-Kif23_ Left_E12.5.tif
- __MACOSX/EMBOJ-2024-117529R_ SourceDataFORFigure1/Fig 1E_image data/._Fig1E-Kif23_ Left_E12.5.tif
- EMBOJ-2024-117529R_ SourceDataFORFigure1/Fig 1E_image data/Fig1E-Kif23_ Middel_E14.5.tif
- __MACOSX/EMBOJ-2024-117529R_ SourceDataFORFigure1/Fig 1E_image data/._Fig1E-Kif23_ Middel_E14.5.tif
