# Supplementary material for: Kinesin-like motor protein KIF23 maintains neural stem and progenitor cell pools in the developing cortex
Source: EMBO J. 2024 Dec 4;44(2):331–55. doi: 10.1038/s44318-024-00327-7 (PMC11729872; doi:10.1038/s44318-024-00327-7)
Supplement: Supplementary file 4 — Source data Fig. 2 [file 44318_2024_327_MOESM4_ESM.zip]

Archive with 37 entries (30 files):
- EMBOJ-2024-117529R_ SourceDataFORFigure2/
- EMBOJ-2024-117529R_ SourceDataFORFigure2/Fig2G_image data/
- EMBOJ-2024-117529R_ SourceDataFORFigure2/.DS_Store
- __MACOSX/EMBOJ-2024-117529R_ SourceDataFORFigure2/._.DS_Store
- EMBOJ-2024-117529R_ SourceDataFORFigure2/Fig2B_image data/
- EMBOJ-2024-117529R_ SourceDataFORFigure2/Fig2E_numerical data/
- EMBOJ-2024-117529R_ SourceDataFORFigure2/Fig2F_numerical data/
- EMBOJ-2024-117529R_ SourceDataFORFigure2/Fig2C_image data/
- EMBOJ-2024-117529R_ SourceDataFORFigure2/Fig2D_image data/
- EMBOJ-2024-117529R_ SourceDataFORFigure2/Fig2G_image data/.DS_Store
- __MACOSX/EMBOJ-2024-117529R_ SourceDataFORFigure2/Fig2G_image data/._.DS_Store
- EMBOJ-2024-117529R_ SourceDataFORFigure2/Fig2G_image data/Fig2G_Control_GFP:Tuj1.tif
- __MACOSX/EMBOJ-2024-117529R_ SourceDataFORFigure2/Fig2G_image data/._Fig2G_Control_GFP:Tuj1.tif
- EMBOJ-2024-117529R_ SourceDataFORFigure2/Fig2G_image data/Fig2G_Kif23 KD_GFP:Tuj1.tif
- __MACOSX/EMBOJ-2024-117529R_ SourceDataFORFigure2/Fig2G_image data/._Fig2G_Kif23 KD_GFP:Tuj1.tif
- EMBOJ-2024-117529R_ SourceDataFORFigure2/Fig2B_image data/.DS_Store
- __MACOSX/EMBOJ-2024-117529R_ SourceDataFORFigure2/Fig2B_image data/._.DS_Store
- EMBOJ-2024-117529R_ SourceDataFORFigure2/Fig2B_image data/Fig2B_Kif23 KD_GFP:Kif23.tif
- __MACOSX/EMBOJ-2024-117529R_ SourceDataFORFigure2/Fig2B_image data/._Fig2B_Kif23 KD_GFP:Kif23.tif
- EMBOJ-2024-117529R_ SourceDataFORFigure2/Fig2B_image data/Fig2B_Control_GFP:Kif23.tif
- __MACOSX/EMBOJ-2024-117529R_ SourceDataFORFigure2/Fig2B_image data/._Fig2B_Control_GFP:Kif23.tif
- EMBOJ-2024-117529R_ SourceDataFORFigure2/Fig2E_numerical data/Fig2E_quantification data.xlsx
- __MACOSX/EMBOJ-2024-117529R_ SourceDataFORFigure2/Fig2E_numerical data/._Fig2E_quantification data.xlsx
- EMBOJ-2024-117529R_ SourceDataFORFigure2/Fig2F_numerical data/Fig2F_quantification data.xlsx
- __MACOSX/EMBOJ-2024-117529R_ SourceDataFORFigure2/Fig2F_numerical data/._Fig2F_quantification data.xlsx
- EMBOJ-2024-117529R_ SourceDataFORFigure2/Fig2C_image data/.DS_Store
- __MACOSX/EMBOJ-2024-117529R_ SourceDataFORFigure2/Fig2C_image data/._.DS_Store
- EMBOJ-2024-117529R_ SourceDataFORFigure2/Fig2C_image data/Fig2C_Kif23_GFP:DAPI.tif
- __MACOSX/EMBOJ-2024-117529R_ SourceDataFORFigure2/Fig2C_image data/._Fig2C_Kif23_GFP:DAPI.tif
- EMBOJ-2024-117529R_ SourceDataFORFigure2/Fig2C_image data/Fig2C_Control_GFP:DAPI.tif
- __MACOSX/EMBOJ-2024-117529R_ SourceDataFORFigure2/Fig2C_image data/._Fig2C_Control_GFP:DAPI.tif
- EMBOJ-2024-117529R_ SourceDataFORFigure2/Fig2D_image data/.DS_Store
- __MACOSX/EMBOJ-2024-117529R_ SourceDataFORFigure2/Fig2D_image data/._.DS_Store
- EMBOJ-2024-117529R_ SourceDataFORFigure2/Fig2D_image data/Fig2D_Kif23KD_GFP:Tuj1.tif
- __MACOSX/EMBOJ-2024-117529R_ SourceDataFORFigure2/Fig2D_image data/._Fig2D_Kif23KD_GFP:Tuj1.tif
- EMBOJ-2024-117529R_ SourceDataFORFigure2/Fig2D_image data/Fig2D_Control_GFP:Tuj1.tif
- __MACOSX/EMBOJ-2024-117529R_ SourceDataFORFigure2/Fig2D_image data/._Fig2D_Control_GFP:Tuj1.tif
