# Supplementary material for: Kinesin-like motor protein KIF23 maintains neural stem and progenitor cell pools in the developing cortex
Source: EMBO J. 2024 Dec 4;44(2):331–55. doi: 10.1038/s44318-024-00327-7 (PMC11729872; doi:10.1038/s44318-024-00327-7)
Supplement: Supplementary file 4 — Source data Fig. 2 [file 44318_2024_327_MOESM4_ESM.zip › EMBOJ-2024-117529R_ SourceDataFORFigure2/Fig2E_numerical data/Fig2E_quantification data.xlsx]

## Sheet: Sheet1
		Fig. 2E: % distribution of GFP+ cells
		Control				Kif23 KD
		VZ/SVZ	IZ	CP		VZ/SVZ	IZ	CP
		65.1899	33.5443	1.26582		27.7778	65.7407	6.48148
		59.3909	39.0863	1.52284		34.2105	65.7895	0
		60.241	34.9398	4.81928		27.957	69.8925	2.15054
		57.2464	41.3043	1.44928		27.1605	65.4321	7.40741
		58.1395	40.4651	1.39535		29.3333	68	2.66667
