# Supplementary material for: Kinesin-like motor protein KIF23 maintains neural stem and progenitor cell pools in the developing cortex
Source: EMBO J. 2024 Dec 4;44(2):331–55. doi: 10.1038/s44318-024-00327-7 (PMC11729872; doi:10.1038/s44318-024-00327-7)
Supplement: Supplementary file 4 — Source data Fig. 2 [file 44318_2024_327_MOESM4_ESM.zip › EMBOJ-2024-117529R_ SourceDataFORFigure2/Fig2F_numerical data/Fig2F_quantification data.xlsx]

## Sheet: Sheet1
		Fig. 2F: % TUJ1+GFP+/GFP+ cells
		Control	Kif23 KD
		52.8736	84.507
		53.0055	86.9565
		57.3394	82.2785
		62.2951	83.1858
		54.7085	89.4737
