# Supplementary material for: Kinesin-like motor protein KIF23 maintains neural stem and progenitor cell pools in the developing cortex
Source: EMBO J. 2024 Dec 4;44(2):331–55. doi: 10.1038/s44318-024-00327-7 (PMC11729872; doi:10.1038/s44318-024-00327-7)
Supplement: Supplementary file 5 — Source data Fig. 3 [file 44318_2024_327_MOESM5_ESM.zip]

Archive with 38 entries (30 files):
- EMBOJ-2024-117529R_ SourceDataFORFigure3/
- EMBOJ-2024-117529R_ SourceDataFORFigure3/.DS_Store
- __MACOSX/EMBOJ-2024-117529R_ SourceDataFORFigure3/._.DS_Store
- EMBOJ-2024-117529R_ SourceDataFORFigure3/Fig 3B_numerical data/
- EMBOJ-2024-117529R_ SourceDataFORFigure3/Fig 3E_numerical data/
- EMBOJ-2024-117529R_ SourceDataFORFigure3/Fig 3F_image data/
- EMBOJ-2024-117529R_ SourceDataFORFigure3/Fig 3C_numerical data/
- EMBOJ-2024-117529R_ SourceDataFORFigure3/Fig 3A_image data/
- EMBOJ-2024-117529R_ SourceDataFORFigure3/Fig 3D_image data/
- EMBOJ-2024-117529R_ SourceDataFORFigure3/Fig 3G_numerical data/
- EMBOJ-2024-117529R_ SourceDataFORFigure3/Fig 3B_numerical data/Fig 3B_quantitative data.xlsx
- __MACOSX/EMBOJ-2024-117529R_ SourceDataFORFigure3/Fig 3B_numerical data/._Fig 3B_quantitative data.xlsx
- EMBOJ-2024-117529R_ SourceDataFORFigure3/Fig 3E_numerical data/Fig 3E_quantitative data.xlsx
- __MACOSX/EMBOJ-2024-117529R_ SourceDataFORFigure3/Fig 3E_numerical data/._Fig 3E_quantitative data.xlsx
- EMBOJ-2024-117529R_ SourceDataFORFigure3/Fig 3F_image data/.DS_Store
- __MACOSX/EMBOJ-2024-117529R_ SourceDataFORFigure3/Fig 3F_image data/._.DS_Store
- EMBOJ-2024-117529R_ SourceDataFORFigure3/Fig 3F_image data/FIG 3F_Kif23 KD_left.tif
- __MACOSX/EMBOJ-2024-117529R_ SourceDataFORFigure3/Fig 3F_image data/._FIG 3F_Kif23 KD_left.tif
- EMBOJ-2024-117529R_ SourceDataFORFigure3/Fig 3F_image data/FIG 3F_Kif23 KD_right.tif
- __MACOSX/EMBOJ-2024-117529R_ SourceDataFORFigure3/Fig 3F_image data/._FIG 3F_Kif23 KD_right.tif
- EMBOJ-2024-117529R_ SourceDataFORFigure3/Fig 3C_numerical data/Fig3C_quantitative data.xlsx
- __MACOSX/EMBOJ-2024-117529R_ SourceDataFORFigure3/Fig 3C_numerical data/._Fig3C_quantitative data.xlsx
- EMBOJ-2024-117529R_ SourceDataFORFigure3/Fig 3A_image data/Fig 3A_Kif23 KD_GFP:CC3:DAPI.tif
- __MACOSX/EMBOJ-2024-117529R_ SourceDataFORFigure3/Fig 3A_image data/._Fig 3A_Kif23 KD_GFP:CC3:DAPI.tif
- EMBOJ-2024-117529R_ SourceDataFORFigure3/Fig 3A_image data/Fig 3A_Control_GFP:CC3:DAPI.tif
- __MACOSX/EMBOJ-2024-117529R_ SourceDataFORFigure3/Fig 3A_image data/._Fig 3A_Control_GFP:CC3:DAPI.tif
- EMBOJ-2024-117529R_ SourceDataFORFigure3/Fig 3D_image data/Fig 3D_Kif23 KD_GFP:Hu:DAPI.tif
- __MACOSX/EMBOJ-2024-117529R_ SourceDataFORFigure3/Fig 3D_image data/._Fig 3D_Kif23 KD_GFP:Hu:DAPI.tif
- EMBOJ-2024-117529R_ SourceDataFORFigure3/Fig 3D_image data/.DS_Store
- __MACOSX/EMBOJ-2024-117529R_ SourceDataFORFigure3/Fig 3D_image data/._.DS_Store
- EMBOJ-2024-117529R_ SourceDataFORFigure3/Fig 3D_image data/Fig 3D_Kif23 KD_GFP:Sox2:DAPI.tif
- __MACOSX/EMBOJ-2024-117529R_ SourceDataFORFigure3/Fig 3D_image data/._Fig 3D_Kif23 KD_GFP:Sox2:DAPI.tif
- EMBOJ-2024-117529R_ SourceDataFORFigure3/Fig 3D_image data/Fig 3D_Kif23 KD_GFP:Tuj1:DAPI.tif
- __MACOSX/EMBOJ-2024-117529R_ SourceDataFORFigure3/Fig 3D_image data/._Fig 3D_Kif23 KD_GFP:Tuj1:DAPI.tif
- EMBOJ-2024-117529R_ SourceDataFORFigure3/Fig 3D_image data/Fig 3D_Kif23 KD_GFP:Tbr2:DAPI.tif
- __MACOSX/EMBOJ-2024-117529R_ SourceDataFORFigure3/Fig 3D_image data/._Fig 3D_Kif23 KD_GFP:Tbr2:DAPI.tif
- EMBOJ-2024-117529R_ SourceDataFORFigure3/Fig 3G_numerical data/Fig 3G_quantitative data.xlsx
- __MACOSX/EMBOJ-2024-117529R_ SourceDataFORFigure3/Fig 3G_numerical data/._Fig 3G_quantitative data.xlsx
