# Supplementary material for: Kinesin-like motor protein KIF23 maintains neural stem and progenitor cell pools in the developing cortex
Source: EMBO J. 2024 Dec 4;44(2):331–55. doi: 10.1038/s44318-024-00327-7 (PMC11729872; doi:10.1038/s44318-024-00327-7)
Supplement: Supplementary file 5 — Source data Fig. 3 [file 44318_2024_327_MOESM5_ESM.zip › EMBOJ-2024-117529R_ SourceDataFORFigure3/Fig 3B_numerical data/Fig 3B_quantitative data.xlsx]

## Sheet: Sheet1
	Fig. 3B: % pyknotic nuclei/GFP+ cells
	Control				Kif23 KD
	VZ	SVZ	IZ		VZ	SVZ	IZ
	0.3	0	3.33		28.98	25.42	36.84
	0	0	6.12		36.07	26.31	38
	0	3.45	5.17		33.99	41.66	26.23
