# Supplementary material for: Kinesin-like motor protein KIF23 maintains neural stem and progenitor cell pools in the developing cortex
Source: EMBO J. 2024 Dec 4;44(2):331–55. doi: 10.1038/s44318-024-00327-7 (PMC11729872; doi:10.1038/s44318-024-00327-7)
Supplement: Supplementary file 5 — Source data Fig. 3 [file 44318_2024_327_MOESM5_ESM.zip › EMBOJ-2024-117529R_ SourceDataFORFigure3/Fig 3E_numerical data/Fig 3E_quantitative data.xlsx]

## Sheet: Sheet1
		Fig. 3E: Ratio of pyknotic cells
		Kif23 KD
		SOX2+ cells/Pyknotic cells	Tbr2+ cells/Pyknotic cells	Hu+ cells/Pyknotic cells	Tuj1+ cells/Pyknotic cells
		0.22807	0.311111	0.805556	0.632353
		0.209302	0.25	0.685714	0.666667
		0.3125	0.166667	0.666667	0.694915
				0.661017	0.525424
