# Supplementary material for: Kinesin-like motor protein KIF23 maintains neural stem and progenitor cell pools in the developing cortex
Source: EMBO J. 2024 Dec 4;44(2):331–55. doi: 10.1038/s44318-024-00327-7 (PMC11729872; doi:10.1038/s44318-024-00327-7)
Supplement: Supplementary file 5 — Source data Fig. 3 [file 44318_2024_327_MOESM5_ESM.zip › EMBOJ-2024-117529R_ SourceDataFORFigure3/Fig 3G_numerical data/Fig 3G_quantitative data.xlsx]

## Sheet: Sheet1
		Fig. 3G: % Pyknotic nuclei
		Control			Kif23 KD
		Single	Doublet		Single	Doublet
		0.6	0		24.34	4.71
		0.97	0		29.5	4.28
		1.67	0		29.15	5.69
