# Supplementary material for: Kinesin-like motor protein KIF23 maintains neural stem and progenitor cell pools in the developing cortex
Source: EMBO J. 2024 Dec 4;44(2):331–55. doi: 10.1038/s44318-024-00327-7 (PMC11729872; doi:10.1038/s44318-024-00327-7)
Supplement: Supplementary file 6 — Source data Fig. 4 [file 44318_2024_327_MOESM6_ESM.zip]

Archive with 59 entries (48 files):
- EMBOJ-2024-117529R_ SourceDataFORFigure4/
- EMBOJ-2024-117529R_ SourceDataFORFigure4/Fig 4I_Image data/
- EMBOJ-2024-117529R_ SourceDataFORFigure4/.DS_Store
- __MACOSX/EMBOJ-2024-117529R_ SourceDataFORFigure4/._.DS_Store
- EMBOJ-2024-117529R_ SourceDataFORFigure4/Fig 4A_Image data/
- EMBOJ-2024-117529R_ SourceDataFORFigure4/Fig 4C_Image data/
- EMBOJ-2024-117529R_ SourceDataFORFigure4/Fig 4D_Numerical data/
- EMBOJ-2024-117529R_ SourceDataFORFigure4/Fig 4B_Numerical data/
- EMBOJ-2024-117529R_ SourceDataFORFigure4/Fig 4E_Image data/
- EMBOJ-2024-117529R_ SourceDataFORFigure4/Fig 4J_Numerical data/
- EMBOJ-2024-117529R_ SourceDataFORFigure4/Fig 4H_Numerical data/
- EMBOJ-2024-117529R_ SourceDataFORFigure4/Fig 4F_Numerical data/
- EMBOJ-2024-117529R_ SourceDataFORFigure4/Fig 4G_Image data/
- EMBOJ-2024-117529R_ SourceDataFORFigure4/Fig 4I_Image data/Fig 4I_Control_GFP:EdU:Ki67.tif
- __MACOSX/EMBOJ-2024-117529R_ SourceDataFORFigure4/Fig 4I_Image data/._Fig 4I_Control_GFP:EdU:Ki67.tif
- EMBOJ-2024-117529R_ SourceDataFORFigure4/Fig 4I_Image data/.DS_Store
- __MACOSX/EMBOJ-2024-117529R_ SourceDataFORFigure4/Fig 4I_Image data/._.DS_Store
- EMBOJ-2024-117529R_ SourceDataFORFigure4/Fig 4I_Image data/Fig 4I_Kif23 KD_GFP:EdU:Ki67.tif
- __MACOSX/EMBOJ-2024-117529R_ SourceDataFORFigure4/Fig 4I_Image data/._Fig 4I_Kif23 KD_GFP:EdU:Ki67.tif
- EMBOJ-2024-117529R_ SourceDataFORFigure4/Fig 4A_Image data/.DS_Store
- __MACOSX/EMBOJ-2024-117529R_ SourceDataFORFigure4/Fig 4A_Image data/._.DS_Store
- EMBOJ-2024-117529R_ SourceDataFORFigure4/Fig 4A_Image data/Fig 4A_Control_GFP:Pax6.tif
- __MACOSX/EMBOJ-2024-117529R_ SourceDataFORFigure4/Fig 4A_Image data/._Fig 4A_Control_GFP:Pax6.tif
- EMBOJ-2024-117529R_ SourceDataFORFigure4/Fig 4A_Image data/Fig 4A_Kif23 KD_GFP:Pax6.tif
- __MACOSX/EMBOJ-2024-117529R_ SourceDataFORFigure4/Fig 4A_Image data/._Fig 4A_Kif23 KD_GFP:Pax6.tif
- EMBOJ-2024-117529R_ SourceDataFORFigure4/Fig 4C_Image data/.DS_Store
- __MACOSX/EMBOJ-2024-117529R_ SourceDataFORFigure4/Fig 4C_Image data/._.DS_Store
- EMBOJ-2024-117529R_ SourceDataFORFigure4/Fig 4C_Image data/Fig 4C_Control_GFP:Tbr2.tif
- __MACOSX/EMBOJ-2024-117529R_ SourceDataFORFigure4/Fig 4C_Image data/._Fig 4C_Control_GFP:Tbr2.tif
- EMBOJ-2024-117529R_ SourceDataFORFigure4/Fig 4C_Image data/Fig 4C_Kif23 KD_GFP:Tbr2.tif
- __MACOSX/EMBOJ-2024-117529R_ SourceDataFORFigure4/Fig 4C_Image data/._Fig 4C_Kif23 KD_GFP:Tbr2.tif
- EMBOJ-2024-117529R_ SourceDataFORFigure4/Fig 4D_Numerical data/Fig 4D_Numerical data.xlsx
- __MACOSX/EMBOJ-2024-117529R_ SourceDataFORFigure4/Fig 4D_Numerical data/._Fig 4D_Numerical data.xlsx
- EMBOJ-2024-117529R_ SourceDataFORFigure4/Fig 4B_Numerical data/Fig 4B_Numerical data.xlsx
- __MACOSX/EMBOJ-2024-117529R_ SourceDataFORFigure4/Fig 4B_Numerical data/._Fig 4B_Numerical data.xlsx
- EMBOJ-2024-117529R_ SourceDataFORFigure4/Fig 4E_Image data/.DS_Store
- __MACOSX/EMBOJ-2024-117529R_ SourceDataFORFigure4/Fig 4E_Image data/._.DS_Store
- EMBOJ-2024-117529R_ SourceDataFORFigure4/Fig 4E_Image data/Fig 4E_Control_GFP:EdU.tif
- __MACOSX/EMBOJ-2024-117529R_ SourceDataFORFigure4/Fig 4E_Image data/._Fig 4E_Control_GFP:EdU.tif
- EMBOJ-2024-117529R_ SourceDataFORFigure4/Fig 4E_Image data/Fig 4E_Kif23 KD_GFP:EdU.tif
- __MACOSX/EMBOJ-2024-117529R_ SourceDataFORFigure4/Fig 4E_Image data/._Fig 4E_Kif23 KD_GFP:EdU.tif
- EMBOJ-2024-117529R_ SourceDataFORFigure4/Fig 4J_Numerical data/Fig 4J_Numerical data.xlsx
- __MACOSX/EMBOJ-2024-117529R_ SourceDataFORFigure4/Fig 4J_Numerical data/._Fig 4J_Numerical data.xlsx
- EMBOJ-2024-117529R_ SourceDataFORFigure4/Fig 4J_Numerical data/.DS_Store
- __MACOSX/EMBOJ-2024-117529R_ SourceDataFORFigure4/Fig 4J_Numerical data/._.DS_Store
- EMBOJ-2024-117529R_ SourceDataFORFigure4/Fig 4H_Numerical data/.DS_Store
- __MACOSX/EMBOJ-2024-117529R_ SourceDataFORFigure4/Fig 4H_Numerical data/._.DS_Store
- EMBOJ-2024-117529R_ SourceDataFORFigure4/Fig 4H_Numerical data/Fig 4H_Numerical data.xlsx
- __MACOSX/EMBOJ-2024-117529R_ SourceDataFORFigure4/Fig 4H_Numerical data/._Fig 4H_Numerical data.xlsx
- EMBOJ-2024-117529R_ SourceDataFORFigure4/Fig 4F_Numerical data/.DS_Store
- __MACOSX/EMBOJ-2024-117529R_ SourceDataFORFigure4/Fig 4F_Numerical data/._.DS_Store
- EMBOJ-2024-117529R_ SourceDataFORFigure4/Fig 4F_Numerical data/Fig 4F_Numerical data.xlsx
- __MACOSX/EMBOJ-2024-117529R_ SourceDataFORFigure4/Fig 4F_Numerical data/._Fig 4F_Numerical data.xlsx
- EMBOJ-2024-117529R_ SourceDataFORFigure4/Fig 4G_Image data/.DS_Store
- __MACOSX/EMBOJ-2024-117529R_ SourceDataFORFigure4/Fig 4G_Image data/._.DS_Store
- EMBOJ-2024-117529R_ SourceDataFORFigure4/Fig 4G_Image data/Fig 4G_Control_GFP:PH3.tif
- __MACOSX/EMBOJ-2024-117529R_ SourceDataFORFigure4/Fig 4G_Image data/._Fig 4G_Control_GFP:PH3.tif
- EMBOJ-2024-117529R_ SourceDataFORFigure4/Fig 4G_Image data/Fig 4G_Kif23 KD_GFP:PH3.tif
- __MACOSX/EMBOJ-2024-117529R_ SourceDataFORFigure4/Fig 4G_Image data/._Fig 4G_Kif23 KD_GFP:PH3.tif
