# Supplementary material for: Kinesin-like motor protein KIF23 maintains neural stem and progenitor cell pools in the developing cortex
Source: EMBO J. 2024 Dec 4;44(2):331–55. doi: 10.1038/s44318-024-00327-7 (PMC11729872; doi:10.1038/s44318-024-00327-7)
Supplement: Supplementary file 6 — Source data Fig. 4 [file 44318_2024_327_MOESM6_ESM.zip › EMBOJ-2024-117529R_ SourceDataFORFigure4/Fig 4B_Numerical data/Fig 4B_Numerical data.xlsx]

## Sheet: Sheet1
		Fig. 4B: %Pax6+GFP+/GFP+ cells
		Control	Kif23 KD
		86.39	70.55
		80.18	64.13
		82.33	60.56
