# Supplementary material for: Kinesin-like motor protein KIF23 maintains neural stem and progenitor cell pools in the developing cortex
Source: EMBO J. 2024 Dec 4;44(2):331–55. doi: 10.1038/s44318-024-00327-7 (PMC11729872; doi:10.1038/s44318-024-00327-7)
Supplement: Supplementary file 6 — Source data Fig. 4 [file 44318_2024_327_MOESM6_ESM.zip › EMBOJ-2024-117529R_ SourceDataFORFigure4/Fig 4F_Numerical data/Fig 4F_Numerical data.xlsx]

## Sheet: Sheet1
		Fig. 4F: %EdU+GFP+/GFP+ cells in VZ
		Control	Kif23 KD
		37.7778	3.33333
		40.2878	4.16667
		34.0426	6.06061
