# Supplementary material for: Kinesin-like motor protein KIF23 maintains neural stem and progenitor cell pools in the developing cortex
Source: EMBO J. 2024 Dec 4;44(2):331–55. doi: 10.1038/s44318-024-00327-7 (PMC11729872; doi:10.1038/s44318-024-00327-7)
Supplement: Supplementary file 7 — Source data Fig. 5 [file 44318_2024_327_MOESM7_ESM.zip]

Archive with 48 entries (40 files):
- EMBOJ-2024-117529R_ SourceDataFORFigure5/
- EMBOJ-2024-117529R_ SourceDataFORFigure5/.DS_Store
- __MACOSX/EMBOJ-2024-117529R_ SourceDataFORFigure5/._.DS_Store
- EMBOJ-2024-117529R_ SourceDataFORFigure5/Fig 5G_Image data/
- EMBOJ-2024-117529R_ SourceDataFORFigure5/Fig 5B_Image data/
- EMBOJ-2024-117529R_ SourceDataFORFigure5/Fig 5F_Numerical data/
- EMBOJ-2024-117529R_ SourceDataFORFigure5/Fig 5A_Image data/
- EMBOJ-2024-117529R_ SourceDataFORFigure5/Fig 5H_Numerical data/
- EMBOJ-2024-117529R_ SourceDataFORFigure5/Fig 5C_Image data/
- EMBOJ-2024-117529R_ SourceDataFORFigure5/Fig 5D_Numerical data/
- EMBOJ-2024-117529R_ SourceDataFORFigure5/Fig 5G_Image data/Fig 5G_ middle_GFP:alpha tubulin: DAPI.tif
- __MACOSX/EMBOJ-2024-117529R_ SourceDataFORFigure5/Fig 5G_Image data/._Fig 5G_ middle_GFP:alpha tubulin: DAPI.tif
- EMBOJ-2024-117529R_ SourceDataFORFigure5/Fig 5G_Image data/Fig 5G_ right_GFP:alpha tubulin: DAPI.tif
- __MACOSX/EMBOJ-2024-117529R_ SourceDataFORFigure5/Fig 5G_Image data/._Fig 5G_ right_GFP:alpha tubulin: DAPI.tif
- EMBOJ-2024-117529R_ SourceDataFORFigure5/Fig 5G_Image data/Fig 5G_ left_GFP:alpha tubulin: DAPI.tif
- __MACOSX/EMBOJ-2024-117529R_ SourceDataFORFigure5/Fig 5G_Image data/._Fig 5G_ left_GFP:alpha tubulin: DAPI.tif
- EMBOJ-2024-117529R_ SourceDataFORFigure5/Fig 5B_Image data/Fig 5B_Top panel_Kif23:alpha tubulin:DAPI.tif
- __MACOSX/EMBOJ-2024-117529R_ SourceDataFORFigure5/Fig 5B_Image data/._Fig 5B_Top panel_Kif23:alpha tubulin:DAPI.tif
- EMBOJ-2024-117529R_ SourceDataFORFigure5/Fig 5B_Image data/Fig 5B_Bottom panel_Kif23:alpha tubulin:DAPI.tif
- __MACOSX/EMBOJ-2024-117529R_ SourceDataFORFigure5/Fig 5B_Image data/._Fig 5B_Bottom panel_Kif23:alpha tubulin:DAPI.tif
- EMBOJ-2024-117529R_ SourceDataFORFigure5/Fig 5F_Numerical data/Fig 5F_Numerical Data.xlsx
- __MACOSX/EMBOJ-2024-117529R_ SourceDataFORFigure5/Fig 5F_Numerical data/._Fig 5F_Numerical Data.xlsx
- EMBOJ-2024-117529R_ SourceDataFORFigure5/Fig 5A_Image data/Fig 5A_WT_Anaphase_Kif23:gamma-tubulin:DAPI..tif
- __MACOSX/EMBOJ-2024-117529R_ SourceDataFORFigure5/Fig 5A_Image data/._Fig 5A_WT_Anaphase_Kif23:gamma-tubulin:DAPI..tif
- EMBOJ-2024-117529R_ SourceDataFORFigure5/Fig 5A_Image data/.DS_Store
- __MACOSX/EMBOJ-2024-117529R_ SourceDataFORFigure5/Fig 5A_Image data/._.DS_Store
- EMBOJ-2024-117529R_ SourceDataFORFigure5/Fig 5A_Image data/Fig 5A_WT_G2:S_Kif23:gamma-tubulin:DAPI.tif
- __MACOSX/EMBOJ-2024-117529R_ SourceDataFORFigure5/Fig 5A_Image data/._Fig 5A_WT_G2:S_Kif23:gamma-tubulin:DAPI.tif
- EMBOJ-2024-117529R_ SourceDataFORFigure5/Fig 5A_Image data/Fig 5A_WT_Prometaphase_Kif23:gamma-tubulin:DAPI..tif
- EMBOJ-2024-117529R_ SourceDataFORFigure5/Fig 5A_Image data/Fig 5A_WT_G1_Kif23:gamma-tubulin:DAPI.tif
- __MACOSX/EMBOJ-2024-117529R_ SourceDataFORFigure5/Fig 5A_Image data/._Fig 5A_WT_G1_Kif23:gamma-tubulin:DAPI.tif
- EMBOJ-2024-117529R_ SourceDataFORFigure5/Fig 5A_Image data/Fig 5A_WT_Metaphase_Kif23:gamma-tubulin:DAPI..tif
- EMBOJ-2024-117529R_ SourceDataFORFigure5/Fig 5A_Image data/Fig 5A_WT_Cytokinesis_Kif23:gamma-tubulin:DAPI..tif
- __MACOSX/EMBOJ-2024-117529R_ SourceDataFORFigure5/Fig 5A_Image data/._Fig 5A_WT_Cytokinesis_Kif23:gamma-tubulin:DAPI..tif
- EMBOJ-2024-117529R_ SourceDataFORFigure5/Fig 5A_Image data/Fig 5A_WT_Telophase_Kif23:gamma-tubulin:DAPI..tif
- EMBOJ-2024-117529R_ SourceDataFORFigure5/Fig 5A_Image data/Fig 5A_WT_Prophase_Kif23:gamma-tubulin:DAPI.tif
- EMBOJ-2024-117529R_ SourceDataFORFigure5/Fig 5H_Numerical data/Fig 5H_Numerical data.xlsx
- __MACOSX/EMBOJ-2024-117529R_ SourceDataFORFigure5/Fig 5H_Numerical data/._Fig 5H_Numerical data.xlsx
- EMBOJ-2024-117529R_ SourceDataFORFigure5/Fig 5C_Image data/.DS_Store
- __MACOSX/EMBOJ-2024-117529R_ SourceDataFORFigure5/Fig 5C_Image data/._.DS_Store
- EMBOJ-2024-117529R_ SourceDataFORFigure5/Fig 5C_Image data/Fig 5C_Control_GFP:alpha tubulin:gamma tubulin:DAPI.tif
- __MACOSX/EMBOJ-2024-117529R_ SourceDataFORFigure5/Fig 5C_Image data/._Fig 5C_Control_GFP:alpha tubulin:gamma tubulin:DAPI.tif
- EMBOJ-2024-117529R_ SourceDataFORFigure5/Fig 5C_Image data/Fig 5C_Kif23 KD_GFP:alpha tubulin:gamma tubulin:DAPI.tif
- __MACOSX/EMBOJ-2024-117529R_ SourceDataFORFigure5/Fig 5C_Image data/._Fig 5C_Kif23 KD_GFP:alpha tubulin:gamma tubulin:DAPI.tif
- EMBOJ-2024-117529R_ SourceDataFORFigure5/Fig 5D_Numerical data/Fig 5D_Numerical data.xlsx
- __MACOSX/EMBOJ-2024-117529R_ SourceDataFORFigure5/Fig 5D_Numerical data/._Fig 5D_Numerical data.xlsx
- EMBOJ-2024-117529R_ SourceDataFORFigure5/Fig 5D_Numerical data/.DS_Store
- __MACOSX/EMBOJ-2024-117529R_ SourceDataFORFigure5/Fig 5D_Numerical data/._.DS_Store
