# Supplementary material for: Kinesin-like motor protein KIF23 maintains neural stem and progenitor cell pools in the developing cortex
Source: EMBO J. 2024 Dec 4;44(2):331–55. doi: 10.1038/s44318-024-00327-7 (PMC11729872; doi:10.1038/s44318-024-00327-7)
Supplement: Supplementary file 7 — Source data Fig. 5 [file 44318_2024_327_MOESM7_ESM.zip › EMBOJ-2024-117529R_ SourceDataFORFigure5/Fig 5F_Numerical data/Fig 5F_Numerical Data.xlsx]

## Sheet: Sheet1
		Fig. 5F: Spindle angle
		Control	Kif23 KD
		0.4	34.13
		17.03	51.34
		61.6	21.49
		55.9	36.89
		23.41	59.71
		11.4	16.1
		17.02	52.89
		46.77	90
		19.76	31.41
		31.03	32.67
		31.25	37.65
		60.21	1.21
		16.89	30.66
		0	34.56
		32.67	81.8
		24.87	33.8
		1.14	74.48
		2.61	22.94
		63.72	8.69
		23.42	16.31
		2.24	79.32
		60.84	26.78
		19.26	36.06
		13.2	14.94
		39.84	78.89
		23.87	71.8
		55.73	72.69
		2.47	40.78
		62.61	18.03
		0.76	66.48
		22.71	82.57
		2.95	42.72
		38.13	82.69
		46.3	70.91
		5.89	61.75
		1.99	36.43
		24.31	79.67
		7.47	21.53
		25.25	65.1
		46.77	8.66
		8.19	57.56
		22.35	69.25
		34.08	43.45
		5.74	57.1
		8.17	4.3
		1.18	11.19
		20.19	31.82
		6.32	70.4
		5.19	10.57
		13.34	7.66
		46.63	79.98
		8.74	12.45
		9.39	31.69
		50.62	2.5
		6.75	26.71
		5.58	9.2
		4.38	58.18
		75.43	55.62
		26.13	31.14
		72.54	17.69
		40.58	55.58
		5.36	51.83
		6.23	24.97
		0.25	10.09
			44.61
			35.42
			12.78
			67.51
			47.33
			43.21
			22.93
			32.06
			24.52
			54.5
			42.9
			71.99
			12.13
			17.55
			44.18
			29.22
			90
			27.47
			83.56
			37.37
			65
			21.61
			61.45
			26.75
			27.39
			82.15
			82.48
			6.82
			39.97
			59.78
			84.56
