# Supplementary material for: Kinesin-like motor protein KIF23 maintains neural stem and progenitor cell pools in the developing cortex
Source: EMBO J. 2024 Dec 4;44(2):331–55. doi: 10.1038/s44318-024-00327-7 (PMC11729872; doi:10.1038/s44318-024-00327-7)
Supplement: Supplementary file 7 — Source data Fig. 5 [file 44318_2024_327_MOESM7_ESM.zip › EMBOJ-2024-117529R_ SourceDataFORFigure5/Fig 5H_Numerical data/Fig 5H_Numerical data.xlsx]

## Sheet: Sheet1
		Fig. 5H: Cell division mode
		Control					Kif23 KD
		Vertical	Oblique	Horizontal		Vertical	Oblique	Horizontal
		89.6	34.1	28.4		68.51	55.87	0
		72.97	43.23	29.79		73.9	38.66	8.2
		66.59	58.97	26.28		88.79	53.11	15.52
		78.6	58.75	29.16		67.06	30.29	10.68
		72.98	57.33	27.39		81.31	37.11	11.11
		70.24	50.16	14.57		73.69	58.59	18.2
		73.11	34.27	17.46		63.22	57.33	17.31
		90	51.87			75.06	52.35	23.52
		65.13	43.7			71.97	59.34	7.43
		88.86	43.23			68.47	55.44	7.31
		87.39	55.92			81.34	56.2	19.09
		66.58	43.37			85.7	53.94	28.25
		87.76	39.38			78.81	49.22	10.33
		70.74	49.42			66.83	47.28	24.9
		76.8				79.43	53.57	20.75
		66.13				82.34	32.44	19.6
		87.53				77.55	46.55	10.02
		89.24				87.5	32.9	22.49
		67.29				63.29	58.31	18.01
		87.05				80.8	31.82	0
		84.11				72.31	34.38	6.44
		88.01				65.03	58.86	25
		65.69				79.91	34.42	28.55
		82.53				77.22	38.17	7.85
		64.75				67.07	45.39	7.52
		81.81				65.48	54.58	5.44
		67.65				77.87	42.67
		84.26				72.45	46.79
		81.83				60.78	57.94
		88.82				62.53	35.5
		69.81				68.39	47.1
		83.68				63.25	45.82
		84.81				62.61	52.63
		76.66				83.18	50.03
		81.26					30.22
		80.61
		83.25
		84.42
		85.62
		63.87
		84.64
		83.77
		89.75
