# Supplementary material for: Kinesin-like motor protein KIF23 maintains neural stem and progenitor cell pools in the developing cortex
Source: EMBO J. 2024 Dec 4;44(2):331–55. doi: 10.1038/s44318-024-00327-7 (PMC11729872; doi:10.1038/s44318-024-00327-7)
Supplement: Supplementary file 7 — Source data Fig. 5 [file 44318_2024_327_MOESM7_ESM.zip › EMBOJ-2024-117529R_ SourceDataFORFigure5/Fig 5D_Numerical data/Fig 5D_Numerical data.xlsx]

## Sheet: Sheet1
		Fig. 5D: a-tubulin MFI in the spindle areas of GFP+ metaphase cells
		Control	Kif23 KD
		56.667	52.675
		45.758	45.378
		42.797	9.595
		26.342	40.323
		34.776	7.966
		28.499	12.804
		43.472	19.651
		13.869	47.997
		21.035	14.158
		10.975	21.92
		29.048	26.973
		27.177	31.536
		42.23	14.934
		21.13	12.26
		16.295	7.573
		29.013	24.719
		28.275	34.615
		21.667	5.118
		39.615	19.157
		46.291	54.56
		35.246	41.362
		30.384	25.553
		18.446	46.799
		18.666	27.938
		11.804	5.449
		17.347	22.151
		18.494	6.554
			59.046
