# Supplementary material for: Kinesin-like motor protein KIF23 maintains neural stem and progenitor cell pools in the developing cortex
Source: EMBO J. 2024 Dec 4;44(2):331–55. doi: 10.1038/s44318-024-00327-7 (PMC11729872; doi:10.1038/s44318-024-00327-7)
Supplement: Supplementary file 8 — Source data Fig. 6 [file 44318_2024_327_MOESM8_ESM.zip]

Archive with 40 entries (32 files):
- EMBOJ-2024-117529R_ SourceDataFORFigure6/
- EMBOJ-2024-117529R_ SourceDataFORFigure6/Fig 6G_Numerical data/
- EMBOJ-2024-117529R_ SourceDataFORFigure6/.DS_Store
- __MACOSX/EMBOJ-2024-117529R_ SourceDataFORFigure6/._.DS_Store
- EMBOJ-2024-117529R_ SourceDataFORFigure6/Fig 6D_Numerical data/
- EMBOJ-2024-117529R_ SourceDataFORFigure6/Fig 6E_Image data/
- EMBOJ-2024-117529R_ SourceDataFORFigure6/Fig 6B_Numerical data/
- EMBOJ-2024-117529R_ SourceDataFORFigure6/Fig 6F_Image data/
- EMBOJ-2024-117529R_ SourceDataFORFigure6/Fig 6C_Image data/
- EMBOJ-2024-117529R_ SourceDataFORFigure6/Fig 6A_Image data/
- EMBOJ-2024-117529R_ SourceDataFORFigure6/Fig 6G_Numerical data/Fig 6G_Numerical data.xlsx
- __MACOSX/EMBOJ-2024-117529R_ SourceDataFORFigure6/Fig 6G_Numerical data/._Fig 6G_Numerical data.xlsx
- EMBOJ-2024-117529R_ SourceDataFORFigure6/Fig 6D_Numerical data/~$Fig 6D_Numerical data.xlsx
- __MACOSX/EMBOJ-2024-117529R_ SourceDataFORFigure6/Fig 6D_Numerical data/._~$Fig 6D_Numerical data.xlsx
- EMBOJ-2024-117529R_ SourceDataFORFigure6/Fig 6D_Numerical data/Fig 6D_Numerical data.xlsx
- __MACOSX/EMBOJ-2024-117529R_ SourceDataFORFigure6/Fig 6D_Numerical data/._Fig 6D_Numerical data.xlsx
- EMBOJ-2024-117529R_ SourceDataFORFigure6/Fig 6E_Image data/.DS_Store
- __MACOSX/EMBOJ-2024-117529R_ SourceDataFORFigure6/Fig 6E_Image data/._.DS_Store
- EMBOJ-2024-117529R_ SourceDataFORFigure6/Fig 6E_Image data/Fig 6E_WT_Kif23:Cit-K.tif
- __MACOSX/EMBOJ-2024-117529R_ SourceDataFORFigure6/Fig 6E_Image data/._Fig 6E_WT_Kif23:Cit-K.tif
- EMBOJ-2024-117529R_ SourceDataFORFigure6/Fig 6B_Numerical data/Fig 6B_Numerical data.xlsx
- __MACOSX/EMBOJ-2024-117529R_ SourceDataFORFigure6/Fig 6B_Numerical data/._Fig 6B_Numerical data.xlsx
- EMBOJ-2024-117529R_ SourceDataFORFigure6/Fig 6F_Image data/.DS_Store
- __MACOSX/EMBOJ-2024-117529R_ SourceDataFORFigure6/Fig 6F_Image data/._.DS_Store
- EMBOJ-2024-117529R_ SourceDataFORFigure6/Fig 6F_Image data/Fig 6F_Control_GFP:Cit-K.tif
- __MACOSX/EMBOJ-2024-117529R_ SourceDataFORFigure6/Fig 6F_Image data/._Fig 6F_Control_GFP:Cit-K.tif
- EMBOJ-2024-117529R_ SourceDataFORFigure6/Fig 6F_Image data/Fig 6F_Kif23 KD_GFP:Cit-K.tif
- __MACOSX/EMBOJ-2024-117529R_ SourceDataFORFigure6/Fig 6F_Image data/._Fig 6F_Kif23 KD_GFP:Cit-K.tif
- EMBOJ-2024-117529R_ SourceDataFORFigure6/Fig 6C_Image data/.DS_Store
- __MACOSX/EMBOJ-2024-117529R_ SourceDataFORFigure6/Fig 6C_Image data/._.DS_Store
- EMBOJ-2024-117529R_ SourceDataFORFigure6/Fig 6C_Image data/Fig 6C_Control_GFP:RhoA .tif
- __MACOSX/EMBOJ-2024-117529R_ SourceDataFORFigure6/Fig 6C_Image data/._Fig 6C_Control_GFP:RhoA .tif
- EMBOJ-2024-117529R_ SourceDataFORFigure6/Fig 6C_Image data/Fig 6C_Kif23 KD_GFP:RhoA.tif
- __MACOSX/EMBOJ-2024-117529R_ SourceDataFORFigure6/Fig 6C_Image data/._Fig 6C_Kif23 KD_GFP:RhoA.tif
- EMBOJ-2024-117529R_ SourceDataFORFigure6/Fig 6A_Image data/Fig 6A_Kif23 KD_GFP:ECT2.tif
- __MACOSX/EMBOJ-2024-117529R_ SourceDataFORFigure6/Fig 6A_Image data/._Fig 6A_Kif23 KD_GFP:ECT2.tif
- EMBOJ-2024-117529R_ SourceDataFORFigure6/Fig 6A_Image data/Fig 6A_Control_GFP:ECT2.tif
- __MACOSX/EMBOJ-2024-117529R_ SourceDataFORFigure6/Fig 6A_Image data/._Fig 6A_Control_GFP:ECT2.tif
- EMBOJ-2024-117529R_ SourceDataFORFigure6/Fig 6A_Image data/.DS_Store
- __MACOSX/EMBOJ-2024-117529R_ SourceDataFORFigure6/Fig 6A_Image data/._.DS_Store
