# Supplementary material for: Kinesin-like motor protein KIF23 maintains neural stem and progenitor cell pools in the developing cortex
Source: EMBO J. 2024 Dec 4;44(2):331–55. doi: 10.1038/s44318-024-00327-7 (PMC11729872; doi:10.1038/s44318-024-00327-7)
Supplement: Supplementary file 8 — Source data Fig. 6 [file 44318_2024_327_MOESM8_ESM.zip › EMBOJ-2024-117529R_ SourceDataFORFigure6/Fig 6G_Numerical data/Fig 6G_Numerical data.xlsx]

## Sheet: Sheet1
		Fig. 6G: Ratio of cit-k labeled apical midbodies/GFP+ cells
		Control	Kif23 KD
		0.274561	0.186111
		0.445055	0.256579
		0.322917	0.199405
		0.443627	0.145238
		0.416667	0.142857
