# Supplementary material for: Kinesin-like motor protein KIF23 maintains neural stem and progenitor cell pools in the developing cortex
Source: EMBO J. 2024 Dec 4;44(2):331–55. doi: 10.1038/s44318-024-00327-7 (PMC11729872; doi:10.1038/s44318-024-00327-7)
Supplement: Supplementary file 8 — Source data Fig. 6 [file 44318_2024_327_MOESM8_ESM.zip › EMBOJ-2024-117529R_ SourceDataFORFigure6/Fig 6D_Numerical data/Fig 6D_Numerical data.xlsx]

## Sheet: Sheet1
		Fig. 6D: RhoA MFI in the apical side
		Control	Kif23 KD
		32.6655	27.5425
		45.015	29.26
		57.086	30.596
		63.438	36.076
		49.651	23.5688
		43.0507	28.4556
		42.8745	33.642
		36.1913	20.478
		42.653	33.794
			24.8957
