# Supplementary material for: Kinesin-like motor protein KIF23 maintains neural stem and progenitor cell pools in the developing cortex
Source: EMBO J. 2024 Dec 4;44(2):331–55. doi: 10.1038/s44318-024-00327-7 (PMC11729872; doi:10.1038/s44318-024-00327-7)
Supplement: Supplementary file 8 — Source data Fig. 6 [file 44318_2024_327_MOESM8_ESM.zip › EMBOJ-2024-117529R_ SourceDataFORFigure6/Fig 6B_Numerical data/Fig 6B_Numerical data.xlsx]

## Sheet: Sheet1
		Fig. 6B: ECT2 MFI in the midzone
		Control	Kif23 KD
		90.1507	19.1225
		110.917	70.69
		46.0175	46.032
		61.9347	51.2713
		75.4077	53.061
		68.1203	45.7463
		87.582	47.022
		92.7428	36.3395
		52.1275	64.7723
		62.8235	39.1745
		57.8425	46.0347
		74.923	22.9353
		65.26	52.7493
		62.0137	57.2482
		80.2623	28.824
		48.9653	16.2043
		62.8095	20.354
		52.676	26.6203
		22.6115	24.659
		41.2547	30.5647
		32.6123	21.924
		43.3053	44.608
		30.3287	37.9153
		36.1637	43.3173
		45.1013	33.5715
		32.5433	36.7387
		51.2097	27.9495
		67.5427	29.8555
		59.9637	34.4485
		46.2283	28.0163
		45.497	28.8365
		31.8693	37.265
		57.792	17.7193
		34.5133	36.7307
		52.934	32.5643
		41.89	30.383
		31.873	25.3583
		46.917	34.199
		52.881	21.272
		54.5605	62.2883
		27.511	32.8043
		35.839	29.8683
		44.2137	27.6373
		48.3085	27.3117
		48.2605	18.1307
		34.8755	23.2747
		26.2085	26.126
		47.3067	27.973
		38.855	16.119
		61.5527	27.556
		53.4453	27.202
		36.5697	27.9797
		44.6683	29.7493
		73.2247	22.4987
			52.4243
			26.059
			22.361
			30.31
