# Supplementary material for: Kinesin-like motor protein KIF23 maintains neural stem and progenitor cell pools in the developing cortex
Source: EMBO J. 2024 Dec 4;44(2):331–55. doi: 10.1038/s44318-024-00327-7 (PMC11729872; doi:10.1038/s44318-024-00327-7)
Supplement: Supplementary file 9 — Source data Fig. 7 [file 44318_2024_327_MOESM9_ESM.zip]

Archive with 29 entries (22 files):
- EMBOJ-2024-117529R_ SourceDataFORFigure7/
- EMBOJ-2024-117529R_ SourceDataFORFigure7/Fig 7B_Numerical data/
- EMBOJ-2024-117529R_ SourceDataFORFigure7/Fig 7C_Image data/
- EMBOJ-2024-117529R_ SourceDataFORFigure7/.DS_Store
- __MACOSX/EMBOJ-2024-117529R_ SourceDataFORFigure7/._.DS_Store
- EMBOJ-2024-117529R_ SourceDataFORFigure7/Fig 7D_Numerical data/
- EMBOJ-2024-117529R_ SourceDataFORFigure7/Fig 7F_Numerical data/
- EMBOJ-2024-117529R_ SourceDataFORFigure7/Fig 7A_Image data/
- EMBOJ-2024-117529R_ SourceDataFORFigure7/Fig 7E_Image data/
- EMBOJ-2024-117529R_ SourceDataFORFigure7/Fig 7B_Numerical data/Fig 7B_Numerical data.xlsx
- __MACOSX/EMBOJ-2024-117529R_ SourceDataFORFigure7/Fig 7B_Numerical data/._Fig 7B_Numerical data.xlsx
- EMBOJ-2024-117529R_ SourceDataFORFigure7/Fig 7C_Image data/Fig 7C_Kif23 KD_GFP:P53.tif
- __MACOSX/EMBOJ-2024-117529R_ SourceDataFORFigure7/Fig 7C_Image data/._Fig 7C_Kif23 KD_GFP:P53.tif
- EMBOJ-2024-117529R_ SourceDataFORFigure7/Fig 7C_Image data/Fig 7C_Control_GFP:P53.tif
- __MACOSX/EMBOJ-2024-117529R_ SourceDataFORFigure7/Fig 7C_Image data/._Fig 7C_Control_GFP:P53.tif
- EMBOJ-2024-117529R_ SourceDataFORFigure7/Fig 7D_Numerical data/Fig 7D_Numerical data.xlsx
- __MACOSX/EMBOJ-2024-117529R_ SourceDataFORFigure7/Fig 7D_Numerical data/._Fig 7D_Numerical data.xlsx
- EMBOJ-2024-117529R_ SourceDataFORFigure7/Fig 7F_Numerical data/Fig 7F_Numerical data.xlsx
- __MACOSX/EMBOJ-2024-117529R_ SourceDataFORFigure7/Fig 7F_Numerical data/._Fig 7F_Numerical data.xlsx
- EMBOJ-2024-117529R_ SourceDataFORFigure7/Fig 7A_Image data/Fig 7A_Control_GFP:GammaH2AX.tif
- __MACOSX/EMBOJ-2024-117529R_ SourceDataFORFigure7/Fig 7A_Image data/._Fig 7A_Control_GFP:GammaH2AX.tif
- EMBOJ-2024-117529R_ SourceDataFORFigure7/Fig 7A_Image data/Fig 7A_Kif23 KD_GFP:GammaH2AX.tif
- __MACOSX/EMBOJ-2024-117529R_ SourceDataFORFigure7/Fig 7A_Image data/._Fig 7A_Kif23 KD_GFP:GammaH2AX.tif
- EMBOJ-2024-117529R_ SourceDataFORFigure7/Fig 7E_Image data/.DS_Store
- __MACOSX/EMBOJ-2024-117529R_ SourceDataFORFigure7/Fig 7E_Image data/._.DS_Store
- EMBOJ-2024-117529R_ SourceDataFORFigure7/Fig 7E_Image data/Fig 7E_Control_GFP:p21.tif
- __MACOSX/EMBOJ-2024-117529R_ SourceDataFORFigure7/Fig 7E_Image data/._Fig 7E_Control_GFP:p21.tif
- EMBOJ-2024-117529R_ SourceDataFORFigure7/Fig 7E_Image data/Fig 7E_Kif23 KD_GFP:p21.tif
- __MACOSX/EMBOJ-2024-117529R_ SourceDataFORFigure7/Fig 7E_Image data/._Fig 7E_Kif23 KD_GFP:p21.tif
