# Supplementary material for: Kinesin-like motor protein KIF23 maintains neural stem and progenitor cell pools in the developing cortex
Source: EMBO J. 2024 Dec 4;44(2):331–55. doi: 10.1038/s44318-024-00327-7 (PMC11729872; doi:10.1038/s44318-024-00327-7)
Supplement: Supplementary file 9 — Source data Fig. 7 [file 44318_2024_327_MOESM9_ESM.zip › EMBOJ-2024-117529R_ SourceDataFORFigure7/Fig 7B_Numerical data/Fig 7B_Numerical data.xlsx]

## Sheet: Sheet1
		Fig. 7B: % gamma H2AX+GFP+/GFP+ cells
		Control			Kif23 KD
		VZ/SVZ	IZ		VZ/SVZ	IZ
		0	0		17.5	12.5
		0.75188	0		17.1123	13.8889
		0	0		13.0081	7.69231
