# Supplementary material for: Kinesin-like motor protein KIF23 maintains neural stem and progenitor cell pools in the developing cortex
Source: EMBO J. 2024 Dec 4;44(2):331–55. doi: 10.1038/s44318-024-00327-7 (PMC11729872; doi:10.1038/s44318-024-00327-7)
Supplement: Supplementary file 9 — Source data Fig. 7 [file 44318_2024_327_MOESM9_ESM.zip › EMBOJ-2024-117529R_ SourceDataFORFigure7/Fig 7D_Numerical data/Fig 7D_Numerical data.xlsx]

## Sheet: Sheet1
		Fig. 7D: % p53+GFP+/GFP+ cells
		Control			Kif23 KD
		VZ/SVZ	IZ		VZ/SVZ	IZ
		1.07	0		24.3	15.62
		2.37	0		24.7	19.35
		1.12	1.96		26.36	13.72
