# Supplementary material for: Kinesin-like motor protein KIF23 maintains neural stem and progenitor cell pools in the developing cortex
Source: EMBO J. 2024 Dec 4;44(2):331–55. doi: 10.1038/s44318-024-00327-7 (PMC11729872; doi:10.1038/s44318-024-00327-7)
Supplement: Supplementary file 10 — Source data Fig. 8 [file 44318_2024_327_MOESM10_ESM.zip]

Archive with 28 entries (24 files):
- EMBOJ-2024-117529R_ SourceDataFORFigure8/
- EMBOJ-2024-117529R_ SourceDataFORFigure8/Fig 8A_Image data/
- EMBOJ-2024-117529R_ SourceDataFORFigure8/.DS_Store
- __MACOSX/EMBOJ-2024-117529R_ SourceDataFORFigure8/._.DS_Store
- EMBOJ-2024-117529R_ SourceDataFORFigure8/Fig 8D_Numerical data/
- EMBOJ-2024-117529R_ SourceDataFORFigure8/Fig 8C_Image data/
- EMBOJ-2024-117529R_ SourceDataFORFigure8/Fig 8A_Image data/Fig 8A_Kif23 KD_Left_GFP:F-actin.tif
- __MACOSX/EMBOJ-2024-117529R_ SourceDataFORFigure8/Fig 8A_Image data/._Fig 8A_Kif23 KD_Left_GFP:F-actin.tif
- EMBOJ-2024-117529R_ SourceDataFORFigure8/Fig 8A_Image data/Fig 8A_Control_Left_GFP:F-actin.tif
- __MACOSX/EMBOJ-2024-117529R_ SourceDataFORFigure8/Fig 8A_Image data/._Fig 8A_Control_Left_GFP:F-actin.tif
- EMBOJ-2024-117529R_ SourceDataFORFigure8/Fig 8A_Image data/.DS_Store
- __MACOSX/EMBOJ-2024-117529R_ SourceDataFORFigure8/Fig 8A_Image data/._.DS_Store
- EMBOJ-2024-117529R_ SourceDataFORFigure8/Fig 8A_Image data/Fig 8A_Control_Right_GFP:beta-catenin.tif
- __MACOSX/EMBOJ-2024-117529R_ SourceDataFORFigure8/Fig 8A_Image data/._Fig 8A_Control_Right_GFP:beta-catenin.tif
- EMBOJ-2024-117529R_ SourceDataFORFigure8/Fig 8A_Image data/Fig 8A_Kif23 KD_Right_GFP:beta-catenin.tif
- __MACOSX/EMBOJ-2024-117529R_ SourceDataFORFigure8/Fig 8A_Image data/._Fig 8A_Kif23 KD_Right_GFP:beta-catenin.tif
- EMBOJ-2024-117529R_ SourceDataFORFigure8/Fig 8A_Image data/Fig 8A_Control_Middle_GFP:p120-catenin.tif
- __MACOSX/EMBOJ-2024-117529R_ SourceDataFORFigure8/Fig 8A_Image data/._Fig 8A_Control_Middle_GFP:p120-catenin.tif
- EMBOJ-2024-117529R_ SourceDataFORFigure8/Fig 8A_Image data/Fig 8A_Kif23 KD_Middle_GFP:p120-catenin.tif
- __MACOSX/EMBOJ-2024-117529R_ SourceDataFORFigure8/Fig 8A_Image data/._Fig 8A_Kif23 KD_Middle_GFP:p120-catenin.tif
- EMBOJ-2024-117529R_ SourceDataFORFigure8/Fig 8D_Numerical data/Fig 8D_Numerical data.xlsx
- __MACOSX/EMBOJ-2024-117529R_ SourceDataFORFigure8/Fig 8D_Numerical data/._Fig 8D_Numerical data.xlsx
- EMBOJ-2024-117529R_ SourceDataFORFigure8/Fig 8C_Image data/.DS_Store
- __MACOSX/EMBOJ-2024-117529R_ SourceDataFORFigure8/Fig 8C_Image data/._.DS_Store
- EMBOJ-2024-117529R_ SourceDataFORFigure8/Fig 8C_Image data/Fig 8C_Control_GFP:ZO-1.tif
- __MACOSX/EMBOJ-2024-117529R_ SourceDataFORFigure8/Fig 8C_Image data/._Fig 8C_Control_GFP:ZO-1.tif
- EMBOJ-2024-117529R_ SourceDataFORFigure8/Fig 8C_Image data/Fig 8C_Kif23 KD_GFP:ZO-1.tif
- __MACOSX/EMBOJ-2024-117529R_ SourceDataFORFigure8/Fig 8C_Image data/._Fig 8C_Kif23 KD_GFP:ZO-1.tif
