# Supplementary material for: Kinesin-like motor protein KIF23 maintains neural stem and progenitor cell pools in the developing cortex
Source: EMBO J. 2024 Dec 4;44(2):331–55. doi: 10.1038/s44318-024-00327-7 (PMC11729872; doi:10.1038/s44318-024-00327-7)
Supplement: Supplementary file 10 — Source data Fig. 8 [file 44318_2024_327_MOESM10_ESM.zip › EMBOJ-2024-117529R_ SourceDataFORFigure8/Fig 8D_Numerical data/Fig 8D_Numerical data.xlsx]

## Sheet: Sheet1
		Fig. 8D: Area of the apical domain
		Control	Kif23 KD
		33.655	131.986
		20.439	16.689
		7.782	45.715
		4.378	14.568
		9.174	66.461
		17.046	33.761
		16.353	21.329
		12.185	19.605
		9.878	11.788
		9.642	9.757
		14.111	23.561
		11.009	47.107
		21.012	70.749
		13.819	27.251
		14.457	25.532
		15.392	45.674
		7.319	78.183
		22.39	25.924
		19.56	34.691
		5.464	19.087
		6.113	21.847
		15.719	86.639
		20.681	26.683
		7.113	16.026
		18.097	22.179
		20.771	14.774
		13.482	22.244
		2.408	18.876
		24.521	13.517
		8.506	32.127
		3.639	23.888
		19.751	10.426
		5.57	30.312
		14.05	23.762
		12.753	12.733
		34.248	40.311
		9.29	29.704
		11.617	18.338
		6.143	19.394
		13.749	45.544
		28.744	67.451
		9.345	15.267
		23.777	12.582
		4.771	33.736
		39.964	26.08
		7.224	19.323
		8.993	37.189
		6.374	18.273
		6.017	41.834
		4.901	54.461
		25.295	19.494
		3.428	19.861
		5.67	6.585
		9.556	31.604
		33.655	51.501
		10.134	28.035
		12.376	31.433
		3.438	23.023
		15.689	37.536
		35.867	19.937
		18.238	32.499
		12.899	62.434
		13.392	13.889
		17.061	37.983
		14.291	56.221
		11.642	6.947
		24.24	55.105
		3.695	15.04
		7.797	18.579
		28.533	22.807
		6.223	24.803
		25.024	5.308
		13.658	81.511
		19.374	58.041
		16.026	43.493
		13.623	25.195
		42.91	36.189
		3.8	27.844
		31.624	33.399
		58.166	17.232
		32.499	36.123
		9.064	24.763
		13.447	56.045
		9.365	20.263
		26.095	48.821
		7.068	34.716
		15.307	24.049
		4.791	14.1
		9.023	13.251
		12.411	11.853
		9.662	27.708
		7.002	36.35
		3.856	30.513
		5.972	50.224
		11.24	31.805
		26.482	31.881
		26.693	31.378
		13.377	8.174
		14.156	37.164
		15.02	50.274
		15.654	65.551
		9.27	32.856
		17.775	81.778
		24.687	14.357
		10.345	45.242
		12.693	24.431
		9.199	41.829
		24.441	12.135
		6.379	15.754
		10.632	44.096
		18.881	14.548
		4.338	12.773
		22.47	13.573
		15.453	20.917
		12.391	20.168
		3.604	88.84
		46.73	58.272
		27.557	69.824
		25.617	51.948
		3.237	28.276
		5.655	32.403
		8.199	32.931
		22.571	25.411
		11.552	59.845
		5.148	48.404
		18.595	46.795
		10.371	28.392
		21.314	16.584
		47.776	28.181
		7.787	12.467
		7.42	12.437
		24.461	24.938
		23.717	33.806
		13.849	58.332
		21.068	73.066
		18.016	30.644
		5.102	22.128
		20.294	13.824
		30.247	13.362
		12.416	25.295
		18.765	52.436
		8.445	53.144
		16.86	37.908
		11.728	39.954
		25.602	17.117
		15.83	11.843
		5.504	40.306
		24.848	56.779
		7.103	12.738
		20.143	40.778
		19.535	35.942
		8.209	13.04
		10.617	26.638
		27.175	14.694
		34.233	28.678
		10.149	18.177
		15.071	17.881
		4.504	8.038
		5.067	17.624
		15.865	7.515
		23.209	25.517
		14.472	11.441
		15.498	70.291
		30.036	7.897
		8.616	68.2
		5.318	54.612
		18.625	14.055
		19.63	43.367
		24.285	31.142
		6.6	61.394
		21.802	28.92
		9.109	21.279
		23.621	22.46
		23.747	22.737
		36.621	17.589
		28.583	21.354
		34.721	31.735
		11.441	13.231
		43.925	8.566
		12.728	5.761
		6.344	83.155
		7.385	36.008
		5.605	29.257
		5.092	9.34
		41.14	21.907
		20.098	15.423
		9.571	19.585
		5.163	10.451
		8.862	14.332
		13.015	60.438
		12.442	49.616
		10.19	45.946
		17.076	11.225
		10.692	18.358
		18.464	38.044
		12.663	46.293
		11.18	17.851
		15.774	13.935
		12.678	42.372
		24.074	26.703
		15.332	14.573
		15.719	9.918
		11.783	22.847
		31.73	13.764
		7.259	7.686
		22.008	18.534
		13.613	13.718
		7.415	26.507
		13.276	8.49
		16.342	15.915
		15.87	70.522
		17.192	26.959
		29.754	12.577
		10.29	39.351
		53.783	30.131
		22.475	20.429
		12.421	12.306
		10.994	10.401
		14.09	26.819
		5.484	3.117
		4.313	34.158
		8.023	12.421
		27.904	36.822
		9.797	14.548
		18.147	39.215
		15.056	30.845
		4.755	31.247
		4.68	80.642
		13.321	15.679
		5.776	15.674
		16.89	27.995
		14.176	24.652
		16.584	22.837
		17.946	12.683
		11.014	22.51
		41.909	30.543
		19.917	36.862
		12.542	12.597
		9.611	42.347
		30.237	36.515
		11.019	28.875
		5.952	30.006
		13.568	14.09
		14.367	21.47
		21.797	14.126
		21.656	12.552
		10.964	14.045
		4.278	25.522
		42.824	14.518
		7.736	15.428
		25.084	17.328
		14.075	11.562
		8.395	47.248
		7.661	11.492
		3.504	37.264
		6.419	20.937
		8.35	15.624
		8.274	16.579
		24.119	12.472
		3.695	13.095
		13.583	37.626
		21.575	14.105
		8.068	10.365
		19.751	8.611
		13.568	17.861
		8.199	38.566
		43.734	10.436
		18.383	33.917
		3.921	57.256
		4.936	7.048
		20.605	7.782
		13.854	24.129
		5.62	4.409
		7.782	11.411
		24.37	9.355
		7.249	47.283
		9.556	19.992
		18.6	7.395
		8.973	7.53
		12.336	23.893
		38.23	41.703
		11.954	6.012
		6.173
		20.279	15.423
		5.801	72.257
		19.424	33.489
		8.008	24.798
		27.824	15.87
		45.061	14.196
		22.852	12.381
		7.651	21.973
		4.283	43.206
		3.971	55.17
		53.587	110.361
		23.631	70.095
		7.44	54.894
		18.398	32.167
		21.937	24.064
		12.356	17.936
		14.769	60.247
		8.5	31.514
		4.62	47.258
		11.245	62.625
		24.23	24.863
		13.593	55.537
		13.422	54.542
		16.559	37.566
		23.084	42.864
		9.25	20.404
		5.711	15.805
		14.885	32.268
		18.202	24.104
		18.911	41.834
		16.292	14.603
		7.018	6.304
		4.414	33.097
		2.971	8.797
		6.274	33.188
		16.358	16.654
		14.412	49.756
		12.266	35.47
		24.451	12.879
		13.723	6.067
		4.388	18.353
		9.601	31.891
		29.624	32.71
		9.038	9.662
		26.256	60.66
		15.95	38.225
		19.318	19.188
		12.477	19.158
		39.572	15.905
		15.975	6.444
		18.871	32.358
		6.264	6.61
		10.29	46.961
		36.008	17.102
		10.325	68.783
		4.137	33.022
		23.707	6.188
		18.861	53.728
		5.575	10.536
		14.563	16.388
		4.916	29.789
		9.762	32.363
		6.575	37.109
		22.49	34.419
		11.537	8.521
		21.41	25.763
		12.225	13.532
		16.508	75.223
		24.526	41.256
		12.547	44.81
		13.723	12.427
		8.475	8.37
		24.878	16.282
		20.173	46.217
		17.267	22.063
		21.389	6.816
		10.813	23.481
		8.792	35.731
		8.274	48.344
			73.574
			14.07
			28.04
			34.952
			63.304
			4.469
			39.376
			36.792
			12.391
			12.22
			44.252
			11.135
			14.824
			39.305
			43.126
			23.451
			16.192
			18.64
			14.638
			43.437
			18.233
			13.452
			14.613
			22.133
			15.704
			51.073
			44.865
			23.817
			76.424
			25.708
			39.26
			57.02
			40.708
			19.183
			13.774
			34.51
			36.586
			16.187
			23.44
			25.919
			66.169
			42.392
			38.486
			30.262
			47.615
			18.926
			26.909
			24.451
			24.054
			46.785
			7.344
			16.342
			9.526
			12.326
			7.445
			8.621
			13.266
			12.567
			9.038
			26.984
			29.664
			25.562
			11.492
			32.956
			25.185
			22.058
			16.312
			18.489
			24.526
			25.044
			27.603
			40.13
			24.933
			44.181
			44.86
			24.637
			27.643
			44.086
			34.379
			23.199
			35.158
			14.231
			35.922
			35.088
			9.34
			49.037
			7.641
			41.361
			26.416
			17.654
			55.105
			29.241
			42.241
			18.147
			13.191
			35.998
			15.282
			22.244
			7.912
			39.567
			62.072
			33.303
			21.817
			34.605
			4.68
			7.229
			47.906
			23.963
			10.476
			18.273
			17.463
			50.857
			54.844
			44.197
			28.457
