# Supplementary material for: Kinesin-like motor protein KIF23 maintains neural stem and progenitor cell pools in the developing cortex
Source: EMBO J. 2024 Dec 4;44(2):331–55. doi: 10.1038/s44318-024-00327-7 (PMC11729872; doi:10.1038/s44318-024-00327-7)
Supplement: Supplementary file 11 — Source data Fig. 9 [file 44318_2024_327_MOESM11_ESM.zip]

Archive with 17 entries (14 files):
- EMBOJ-2024-117529R_ SourceDataFORFigure9/
- EMBOJ-2024-117529R_ SourceDataFORFigure9/.DS_Store
- __MACOSX/EMBOJ-2024-117529R_ SourceDataFORFigure9/._.DS_Store
- EMBOJ-2024-117529R_ SourceDataFORFigure9/Fig 9D_Numerical data/
- EMBOJ-2024-117529R_ SourceDataFORFigure9/Fig 9C_Image data/
- EMBOJ-2024-117529R_ SourceDataFORFigure9/Fig 9D_Numerical data/Fig 9D_Numerical data.xlsx
- __MACOSX/EMBOJ-2024-117529R_ SourceDataFORFigure9/Fig 9D_Numerical data/._Fig 9D_Numerical data.xlsx
- EMBOJ-2024-117529R_ SourceDataFORFigure9/Fig 9C_Image data/.DS_Store
- __MACOSX/EMBOJ-2024-117529R_ SourceDataFORFigure9/Fig 9C_Image data/._.DS_Store
- EMBOJ-2024-117529R_ SourceDataFORFigure9/Fig 9C_Image data/Fig 9C_Kif23 siRNA+mhKif23_GFP:DAPI.tif
- __MACOSX/EMBOJ-2024-117529R_ SourceDataFORFigure9/Fig 9C_Image data/._Fig 9C_Kif23 siRNA+mhKif23_GFP:DAPI.tif
- EMBOJ-2024-117529R_ SourceDataFORFigure9/Fig 9C_Image data/Fig 9C_Kif23 siRNA+hKif23_GFP:DAPI.tif
- __MACOSX/EMBOJ-2024-117529R_ SourceDataFORFigure9/Fig 9C_Image data/._Fig 9C_Kif23 siRNA+hKif23_GFP:DAPI.tif
- EMBOJ-2024-117529R_ SourceDataFORFigure9/Fig 9C_Image data/Fig 9C_Kif23 siRNA+pCAX_GFP:DAPI.tif
- __MACOSX/EMBOJ-2024-117529R_ SourceDataFORFigure9/Fig 9C_Image data/._Fig 9C_Kif23 siRNA+pCAX_GFP:DAPI.tif
- EMBOJ-2024-117529R_ SourceDataFORFigure9/Fig 9C_Image data/Fig 9C_Control siRNA+pCAX_GFP:DAPI.tif
- __MACOSX/EMBOJ-2024-117529R_ SourceDataFORFigure9/Fig 9C_Image data/._Fig 9C_Control siRNA+pCAX_GFP:DAPI.tif
