# Supplementary material for: Kinesin-like motor protein KIF23 maintains neural stem and progenitor cell pools in the developing cortex
Source: EMBO J. 2024 Dec 4;44(2):331–55. doi: 10.1038/s44318-024-00327-7 (PMC11729872; doi:10.1038/s44318-024-00327-7)
Supplement: Supplementary file 11 — Source data Fig. 9 [file 44318_2024_327_MOESM11_ESM.zip › EMBOJ-2024-117529R_ SourceDataFORFigure9/Fig 9D_Numerical data/Fig 9D_Numerical data.xlsx]

## Sheet: Sheet1
		Fig. 9D: % Distribution of GFP+ cells
		Control siRNA+pCAX				Kif23 siRNA+pCAX				Kif23 siRNA+hKIF23				Ki23 siRNA+ Mhkif23
		VZ/SVZ	IZ	CP		VZ/SVZ	IZ	CP		VZ/SVZ	IZ	CP		VZ/SVZ	IZ	CP
		57.8652	42.1348	0		26.9231	73.0769	0		60.9467	39.0533	0		44.335	55.665	0
		61.1374	38.8626	0		17.6471	73.5294	8.82353		57.1429	42.8571	0		44.1379	53.7931	2.06897
		53.3333	46.6667	0		32.5581	67.4419	0		56.0606	40.9091	3.0303		49.3213	50.6787	0
		61.0294	38.6029	0.367647		28.2051	71.7949	0		60.4167	39.1667	0.416667		44.5498	55.4502	0
		61.244	38.2775	0.478469		25.8883	73.6041	0.507614						42.735	54.7009	2.5641
		62.3431	35.9833	1.67364										38.0645	60.6452	1.02564
														46.2766	53.7234	0
														43.1718	56.8282	0
